# Supplementary material for: Effects of 99mTc-TRODAT-1 drug template on image quantitative analysis
Source: PLoS One. 2018 Mar 15;13(3):e0194503. doi: 10.1371/journal.pone.0194503 (PMC5854413; doi:10.1371/journal.pone.0194503)
Supplement: S1 Table — (XLSX) [file pone.0194503.s001.xlsx]

## Sheet: 工作表1
No.	Group	SUR (manual)	SUR (MBT)	SUR (HBT)	SUR (HMPAO)
1	Normal	1.15387	2.09701	0.512265	-0.00536618
2	Normal	1.18171	2.08664	0.617552	0.791952
3	Normal	1.48492	3.265	0.71635	0.653381
4	Normal	1.24143	2.5159	0.745154	0.990786
5	Normal	1.07562	2.07678	0.715097	0.414266
6	Normal	1.21591	1.90454	0.407892	0.534569
7	Normal	1.13231	2.45049	0.702564	-0.15084
8	Normal	1.40814	2.98082	0.666817	0.654747
9	Normal	1.08721	2.15634	0.514567	0.117631
10	Normal	1.47705	2.58872	0.714706	1.13044
11	Normal	1.72144	2.20596	0.605711	0.241044
12	Normal	1.26493	2.30908	0.754556	1.80337
13	Normal	1.23227	2.07354	0.697219	0.25883
14	Normal	0.98637	2.17486	0.569908	1.41487
15	Normal	1.46577	2.82465	0.916148	1.16923
16	Normal	1.30086	2.78335	0.808409	0.694175
17	Normal	1.18172	2.3612	0.688619	0.284109
18	Normal	1.344	2.843	0.791493	1.52371
19	Normal	1.41584	2.58661	0.688184	0.361277
20	Normal	1.17329	2.48865	0.742869	1.01196
21	Normal	1.1435	2.98847	0.559779	0.310536
22	Normal	1.46699	2.76409	0.273373	-0.202564
23	Normal	1.45201	2.7831	0.727129	0.489488
24	Normal	1.12251	2.39678	0.521174	-0.291997
25	Normal	1.36407	2.75351	0.631141	-0.101744
26	Normal	1.5451	2.00002	0.478769	-0.120636
27	Normal	1.11255	2.74415	0.30827	-0.197359
28	Normal	1.29862	3.17642	0.748626	0.899517
29	Normal	1.06699	2.93793	0.676404	1.11643
30	Normal	1.35539	2.63946	0.694585	1.09105
31	Normal	1.18984	2.99474	0.699702	0.00715887
32	Normal	0.99728	1.95663	0.455867	0.193484
33	Normal	1.30783	1.84081	0.628865	0.755348
34	Normal	1.41786	2.49218	0.608244	-0.166669
35	Normal	1.27193	2.21154	0.696608	1.40682
36	Normal	0.943381	2.19399	0.63983	0.506746
37	Normal	1.27757	2.96285	0.565799	-0.103808
38	Normal	1.29783	2.52627	0.596034	-0.0835064
39	Normal	0.998602	2.00155	0.618052	0.150522
40	Normal	1.41837	2.81473	0.637241	-0.153765
41	Normal	1.54707	2.90573	0.753596	1.46062
42	Normal	1.74822	2.24312	0.557798	-0.0148573
43	Normal	1.25704	2.38103	0.754555	0.643206
44	Normal	0.943877	2.14627	0.707444	0.0440843
45	Normal	1.32802	2.14541	0.653028	0.536659
46	Normal	1.25846	2.11987	0.467707	0.0676426
47	Normal	1.40565	2.54701	0.544157	-0.0209598
48	Normal	1.13263	2.15146	0.654543	0.569686
49	Normal	1.54154	2.20883	0.60855	0.36848
50	Normal	1.33712	2.35448	0.537155	-0.0853145
51	Normal	1.42755	2.37227	0.474218	0.104581
52	Normal	1.20856	2.49834	0.566267	0.150908
53	Normal	1.31263	2.24107	0.935999	0.44423
54	Normal	1.28398	2.37045	0.456622	0.0103755
55	Normal	1.12927	2.07541	0.820351	0.632421
56	Normal	1.07501	1.82305	0.396486	0.250294
57	Normal	0.952266	1.76093	0.476412	-0.0620837
58	Normal	1.23574	2.79511	0.629427	0.280089
59	Patient	1.58349	1.59959	0.48365	-0.0793356
60	Patient	1.12323	1.10011	0.780514	0.417205
61	Patient	0.831669	1.06319	0.73439	0.27321
62	Patient	0.675249	0.920229	0.555826	0.272854
63	Patient	1.60361	1.08458	0.235099	-0.0769739
64	Patient	0.858558	0.755308	0.384006	0.103037
65	Patient	1.37954	1.30887	0.65126	0.287182
66	Patient	1.40038	1.18165	0.323336	-0.081051
67	Patient	1.17166	1.59483	0.278822	-0.0723261
68	Patient	1.16367	1.17077	0.412316	0.0755261
69	Patient	0.745133	1.37453	0.424708	0.139009
70	Patient	1.46566	1.65135	0.529809	0.0829376
71	Patient	0.622167	0.762766	1.02267	0.376536
72	Patient	0.988728	1.17406	0.535189	0.438869
73	Patient	1.32231	1.31771	0.890879	0.288606
74	Patient	1.09276	0.688125	0.50142	0.17163
75	Patient	1.42899	1.86624	0.66253	0.279241
76	Patient	1.09211	1.48026	0.56637	0.0116874
77	Patient	1.38566	1.42967	0.259744	-0.227088
78	Patient	1.44712	1.1839	0.943029	0.364368
79	Patient	1.62242	1.19854	1.15613	0.455433
80	Patient	1.33277	1.0529	0.461606	0.166065
81	Patient	1.13073	1.12199	0.404693	0.0627072
82	Patient	0.873743	0.972891	0.566795	0.554764
83	Patient	1.40807	1.38686	0.434488	0.0831149
84	Patient	1.54885	1.35756	0.528692	0.786834
85	Patient	1.04975	0.499259	0.633869	0.162378
86	Patient	1.18512	0.664556	0.354782	0.376252
87	Patient	0.870887	0.777925	0.781031	0.149503
88	Patient	0.898174	0.932682	0.557482	0.790706
89	Patient	0.509108	0.850841	0.481935	0.387898
90	Patient	1.38406	1.74764	0.504252	0.448097
91	Patient	1.34911	0.745127	0.323848	0.104968
92	Patient	1.11345	0.833805	0.404509	-0.0232369
93	Patient	0.824732	0.784626	0.211191	0.105704
94	Patient	0.682807	0.851155	0.446061	0.203044
95	Patient	1.1598	1.23717	0.34258	0.0456147
96	Patient	0.779576	0.455772	0.374589	-0.0650763
97	Patient	0.693998	1.23718	0.309246	0.0247076
98	Patient	0.47387	0.588338	0.226999	0.107619
99	Patient	0.622651	1.14566	0.317605	0.155601
100	Patient	0.967746	1.00329	0.70544	0.764678
101	Patient	0.792444	0.721005	0.488295	0.487634
102	Patient	0.519452	0.634076	0.212888	0.495728
103	Patient	0.909446	1.29483	0.513968	0.676021
104	Patient	0.948591	0.44157	0.539188	0.519608
105	Patient	0.899479	0.43642	0.32908	-0.115523
106	Patient	1.22308	1.12966	0.464842	0.8428
107	Patient	0.614428	0.56862	0.201119	0.123063
108	Patient	1.08179	0.454424	0.343502	0.542321
109	Patient	0.979941	0.755475	0.259814	0.111645
110	Patient	1.05432	0.773332	0.189015	-0.00972116
111	Patient	1.17856	0.847221	0.505049	0.213062
112	Patient	0.908458	0.450078	0.630831	0.151205
113	Patient	0.595532	0.589266	0.291266	0.263045
114	Patient	0.751771	0.628385	0.171547	-0.0931143
115	Patient	0.50177	0.685564	0.270035	-0.208259
116	Patient	0.925279	0.749143	0.184466	-0.144323
117	Patient	0.769272	0.770727	0.349256	-0.0888394
118	Patient	0.619608	0.740267	0.252151	-0.0101431
119	Patient	0.76449	1.21313	0.253787	0.0805832
120	Patient	1.06647	1.19414	0.43458	0.436651
121	Patient	0.701779	0.517265	0.211835	-0.251498
122	Patient	0.668839	0.771164	0.233387	0.10464
123	Patient	1.07594	1.12924	0.331266	-0.00850881
124	Patient	1.01971	1.04884	0.417838	0.452009
125	Patient	0.0620175	0.380655	0.0179008	-0.0471292
126	Patient	0.496014	0.693964	0.957628	0.756393
127	Patient	0.44329	0.432601	0.066145	0.178389
128	Patient	0.489655	0.479731	0.65335	0.499278
129	Patient	0.22273	0.848801	0.547415	0.662107
130	Patient	0.932315	0.653467	0.641044	0.524861
131	Patient	0.801416	0.697595	0.311848	0.429933
132	Patient	0.896765	1.3797	0.750631	0.62379
133	Patient	0.251232	0.473141	0.204431	-0.00950334
134	Patient	0.505222	0.437792	0.29636	0.381597
135	Patient	0.65187	0.712104	0.089769	-0.269241
136	Patient	1.18163	0.212249	-0.135651	-0.284784
137	Patient	0.552955	0.42986	0.0207666	-0.0687976
138	Patient	0.547998	0.875405	0.395196	0.546348
139	Patient	0.605076	0.271183	0.43782	0.306685
140	Patient	0.318191	0.539512	0.0117153	0.097601
141	Patient	0.603986	0.216358	-0.0117752	-0.387952
142	Patient	0.070601	0.260504	-0.00213995	0.0102118
